# Supplementary material for: Review of Characteristics and Analytical Methods for Determination of Thiabendazole
Source: Molecules. 2023 May 6;28(9):3926. doi: 10.3390/molecules28093926 (PMC10179875; doi:10.3390/molecules28093926)
Supplement: Supplementary file 1 [file molecules-28-03926-s001.zip]

Archive with 1 entries (1 files):
- molecules-2344227-supplementary.pdf
